# Supplementary material for: Hepatitis a Vaccine as Opportunity of Primary Prevention for Food Handlers: A Narrative Review
Source: Vaccines (Basel). 2023 Jul 21;11(7):1271. doi: 10.3390/vaccines11071271 (PMC10383099; doi:10.3390/vaccines11071271)
Supplement: Supplementary file 1 [file vaccines-11-01271-s001.zip]

Archive with 1 entries (1 files):
- vaccines-2504838-supplementary.docx
